# Supplementary material for: Evolutionary patterns of RNA-based gene duplicates in Caenorhabditis nematodes coincide with their genomic features
Source: BMC Res Notes. 2012 Aug 1;5:398. doi: 10.1186/1756-0500-5-398 (PMC3532220; doi:10.1186/1756-0500-5-398)
Supplement: Additional file 2 — Table S1. Summary of retrocopies and chimeric genes identified in 5 Caenorhabditis nematodes. [file 1756-0500-5-398-S2.xls]

## Sheet: C.brenneri
chromosome	parental gene	retrocopy	frameshift	stopcodon	dN	dS	dN/dS	significance	chimeric gene
Cbre_Contig110	CBN29370	CBN31863_Cbre_Contig55_271934_273082	1	1	0.0661	0.0254	2.5991	1.5e-05	-
Cbre_Contig143	CBN10980	CBN10980_Cbre_Contig1_2081362_2081706	0	0	0.0563	0.056	1.0054	0.171	-
Cbre_Contig142	CBN21004	CBN21004_Cbre_Contig1_945241_945849	0	0	0.0393	0.0716	0.549	0.821	-
Cbre_Contig308	CBN19078	CBN06372_Cbre_Contig29_651116_651478	1	0	0.0735	0.2109	0.3487	0.251	-
Cbre_Contig34	CBN24089	CBN24089_Cbre_Contig61_360537_360959	1	0	0.1375	0.2434	0.5649	0.938	-
Cbre_Contig127	CBN11816	CBN11816_Cbre_Contig29_397054_397543	1	0	0.1413	0.2484	0.5688	0.864	-
Cbre_Contig5	CBN25325	CBN14666_Cbre_Contig54_392526_393133	1	0	0.164	0.2607	0.6289	0.425	CBN14666
Cbre_Contig25	CBN00175	CBN00175_Cbre_Contig1_533461_533989	1	0	0.1744	0.3407	0.5118	0.679	-
Cbre_Contig10	CBN23285	CBN09306_Cbre_Contig2_2308960_2309334	1	1	0.0706	0.341	0.2069	0.00137	-
Cbre_Contig106	CBN17970	CBN17970_Cbre_Contig34_465361_465975	1	0	0.2099	0.3573	0.5874	0.566	-
Cbre_Contig32	CBN17652	CBN17652_Cbre_Contig55_584207_584520	1	0	0.1565	0.4569	0.3424	0.049	-
Cbre_Contig34	CBN19588	CBN09006_Cbre_Contig29_366925_367053	0	0	0.0879	0.5942	0.148	0.003	-
Cbre_Contig24	CBN13756	CBN31940_Cbre_Contig97_75919_77097	0	0	0.3518	0.7453	0.4721	0.116	-
Cbre_Contig92	CBN29506	CBN20993_Cbre_Contig51_222096_222439	1	0	0.2223	0.8784	0.2531	0.00875	-
Cbre_Contig705	CBN29569	CBN31940_Cbre_Contig33_1057497_1058546	0	0	0.2801	0.8946	0.3131	0.000362	-
Cbre_Contig117	CBN18503	CBN02541_Cbre_Contig24_628960_629433	0	0	0.285	0.9111	0.3128	0	-
Cbre_Contig18	CBN17798	CBN03719_Cbre_Contig35_219684_220040	0	0	0.072	1.0556	0.0682	6.22e-11	-
Cbre_Contig7	CBN17516	CBN17516_Cbre_Contig71_520203_520490	0	1	0.911	1.1198	0.8135	0.63	-
Cbre_Contig51	CBN07996	CBN07996_Cbre_Contig14_180203_180465	1	0	0.2177	1.3739	0.1584	0.0107	-
Cbre_Contig56	CBN28893	CBN00141_Cbre_Contig6_119932_120339	0	0	0.0461	1.3797	0.0334	0	-
Cbre_Contig119	CBN29465	CBN14876_Cbre_Contig10_237201_237602	0	0	0.0896	1.4849	0.0604	2.09e-13	-
Cbre_Contig121	CBN16389	CBN01345_Cbre_Contig22_907325_907651	0	0	0.387	1.8555	0.2086	7.65e-05	CBN20152
Cbre_Contig908	CBN12855	CBN07345_Cbre_Contig61_143124_143282	1	0	0.4383	1.9389	0.2261	3.93e-05	-
Cbre_Contig56	CBN28401	CBN25986_Cbre_Contig3_430815_431222	0	0	0.1038	1.9552	0.0531	5.1e-11	-
Cbre_Contig71	CBN08012	CBN05240_Cbre_Contig25_463998_464607	1	0	0.4326	1.9814	0.2183	1.44e-07	-
Cbre_Contig206	CBN14263	CBN21780_Cbre_Contig4_1323294_1324835	0	0	0.4337	1.9861	0.2184	8.53e-08	CBN21780
Cbre_Contig105	CBN13552	CBN15724_Cbre_Contig16_421432_421896	0	0	0.3476	1.9959	0.1742	2.74e-11	-
Cbre_Contig172	CBN11990	CBN11990_Cbre_Contig60_351547_352080	0	0	0.2241	2.1555	0.104	3.55e-13	-
Cbre_Contig46	CBN20341	CBN03478_Cbre_Contig12_906324_906992	0	0	0.2486	2.3141	0.1074	4.73e-05	CBN03478
Cbre_Contig42	CBN01461	CBN07313_Cbre_Contig39_490760_491140	0	0	0.2938	2.8405	0.1034	4.93e-07	-
Cbre_Contig36	CBN04865	CBN04865_Cbre_Contig24_1014865_1015134	0	0	0.0348	2.9251	0.0119	0	-
Cbre_Contig102	CBN20155	CBN09207_Cbre_Contig19_201227_201679	0	0	0.4667	3.0035	0.1554	3.64e-07	-
Cbre_Contig147	CBN12137	CBN03746_Cbre_Contig15_911675_912502	0	0	0.4403	3.0262	0.1455	8.85e-07	-
Cbre_Contig537	CBN25733	CBN24836_Cbre_Contig87_329343_330120	0	0	0.2128	3.0291	0.0703	3.62e-09	-
Cbre_Contig475	CBN25579	CBN02707_Cbre_Contig2_543226_543504	0	0	0.3328	3.0766	0.1082	4.55e-15	-
Cbre_Contig1	CBN24206	CBN24206_Cbre_Contig11_844736_845500	0	0	0.4152	3.2723	0.1269	2.38e-07	-
Cbre_Contig83	CBN23907	CBN32432_Cbre_Contig25_1121026_1121713	0	0	0.3803	3.2803	0.1159	1.23e-08	-
Cbre_Contig737	CBN20667	CBN09297_Cbre_Contig1_604578_605498	0	0	0.3631	3.3055	0.1098	0.0112	-
Cbre_Contig199	CBN17948	CBN29063_Cbre_Contig136_141062_141786	0	0	0.5494	3.4912	0.1574	8.93e-08	-
Cbre_Contig226	CBN11110	CBN25061_Cbre_Contig65_231468_231962	0	0	0.4285	3.5562	0.1205	2.37e-13	-
Cbre_Contig17	CBN11917	CBN14531_Cbre_Contig35_98551_99294	0	0	0.5216	3.6222	0.144	6.7e-08	CBN14531
Cbre_Contig3	CBN16449	CBN00912_Cbre_Contig6_200331_202350	0	0	0.5662	3.9957	0.1417	0	CBN00912	III
Cbre_Contig13	CBN10237	CBN23054_Cbre_Contig35_335756_336728	1	0	0.4294	3.997	0.1074	0	-
red represent disbaled retrocopy have ωvalues significantly less than 0.5 compared to parental gene

## Sheet: C.briggsae
parental gene	chromosome	retrocopy	chromosome	frameshift	stopcodon	dN	dS	dN/dS	significance	chimeric gene	chimeric type
CBG20859	II	CBG20859_chrV_14559600_14559826	V	1	0	0.012	0	99	0.169	-
CBG14554	X	CBG14554_chrUn_1459157_1459705	Un	0	0	0.03	0.0112	2.6939	0.0287	CBG24024
CBG13327	III	CBG13327_chrUn_2525240_2525401	Un	1	0	0.0174	0.0247	0.7034	0.744	-
CBG21337	I	CBG25079_chrUn_4803989_4806130	Un	0	0	0.0173	0.0269	0.6419	0.784	-
CBG10706	IV	CBG21280_chrUn_6456801_6458465	Un	0	0	0.0051	0.0892	0.0567	3.6e-09	CBG21280
CBG02298	II	CBG03996_chrI_4440595_4440903	I	0	0	0.1356	0.1884	0.7197	0.646	-
CBG08534	V	CBG08534_chrI_3310848_3311052	I	1	0	0.149	0.2266	0.6578	0.567	-
CBG23679	Un	CBG28120_chrI_random_1391414_1391608	I_random	0	0	0.1401	0.3058	0.4584	0.884	-
CBG21703	IV	CBG21703_chrUn_391747_391976	Un	1	0	0.0398	0.3141	0.1266	0.0102	-
CBG17155	X	CBG17155_chrIII_7267545_7267876	III	1	1	0.243	0.3947	0.6157	0.621	-
CBG14399	X	CBG12754_chrI_8223624_8224489	I	1	0	0.2443	0.5288	0.4621	0.00483	-
CBG12151	II	CBG08633_chrV_5372978_5373217	V	0	0	0.0216	0.5582	0.0387	3.58e-08	-
CBG00180	X	CBG00180_chrII_13123610_13123930	II	1	0	0.2181	0.667	0.3269	0.308	-
CBG01975	X	CBG11791_chrUn_5262789_5263151	Un	1	0	0.2254	0.6931	0.3252	0.0339	-
CBG16863	X	CBG05841_chrI_3512381_3512795	I	0	0	0.0477	0.7071	0.0675	8.88e-16	-
CBG16031	X	CBG24810_chrUn_2113540_2114363	Un	1	1	0.3349	0.8433	0.3971	0.0537	CBG24255
CBG23461	V	CBG20917_chrIV_6285811_6285987	IV	0	0	0.2713	0.8776	0.3091	0	-
CBG22942	III	CBG22942_chrIV_1796706_1796981	IV	0	0	0.0461	0.9019	0.0511	7.61e-14	CBG23720
CBG02775	II	CBG00337_chrIV_6572745_6573019	IV	0	0	0.1309	1.1649	0.1124	7.37e-07	-
CBG20773	II	CBG20773_chrX_11126111_11126377	X	0	0	0.0097	1.1874	0.0081	2.22e-16	-
CBG22268	I	CBG10179_chrII_13038918_13039504	II	1	0	0.3893	1.404	0.2773	0.00215	-
CBG05118	I	CBG14538_chrX_9931661_9932346	X	0	0	0.4093	1.5303	0.2674	0.00381	CBG14538
CBG13459	II	CBG13459_chrUn_4793405_4793698	Un	0	0	0.3712	1.7044	0.2178	3.41e-05	-
CBG07924	I_random	CBG00246_chrX_15004187_15004915	X	0	0	0.2424	1.7387	0.1394	4.44e-10	-
CBG13827	IV	CBG09035_chrIII_2875075_2875914	III	0	0	0.4993	1.8976	0.2631	1.21e-07	-
CBG13009	II	CBG06208_chrIV_4915493_4916581	IV	0	0	0.5082	1.9726	0.2576	9.57e-07	-
CBG06324	V_random	CBG19985_chrIV_8933427_8933767	IV	1	0	0.2618	2.082	0.1257	0.00296	-
CBG07600	X	CBG10785_chrIV_14108421_14108741	IV	0	0	0.39	2.1263	0.1834	1.3e-06	-
CBG04365	I_random	CBG04454_chrIV_11455052_11455516	IV	0	0	0.4228	2.4612	0.1718	2.46e-05	-
CBG12025	I_random	CBG17997_chrII_9153992_9154513	II	0	0	0.4056	2.4666	0.1644	3.52e-13	-
CBG16680	III	CBG16680_chrI_5922230_5922602	I	1	0	0.3037	2.4912	0.1219	8.64e-06	-
CBG09956	III	CBG19823_chrI_4533844_4534269	I	0	0	0.2775	2.588	0.1072	7.47e-07	-
CBG07680	X	CBG09761_chrIII_4252064_4252576	III	0	0	0.3862	2.8228	0.1368	1.54e-05	CBG09761	III
CBG11365	V	CBG11365_chrUn_6020739_6021011	Un	0	0	0.2329	2.8267	0.0824	1.92e-10	-
CBG10789	I	CBG16681_chrIII_6633958_6635754	III	0	0	0.5403	2.8587	0.189	0.00055	CBG16681	III
CBG16312	X	CBG12936_chrV_15182684_15182950	V	0	0	0.2919	2.8793	0.1014	1.12e-08	-
CBG17430	X	CBG22279_chrI_2620213_2620533	I	0	0	0.226	2.8812	0.0784	1.46e-07	CBG22279	III
CBG14604	X	CBG21979_chrII_1577840_1578139	II	0	0	0.1549	2.9014	0.0534	3.98e-08	-
CBG11249	V	CBG20851_chrII_10915784_10917206	II	0	0	0.2777	3.0324	0.0916	9.9e-13	CBG20851
CBG23517	V	CBG23534_chrII_6110146_6110574	II	0	0	0.1865	3.0964	0.0602	1.2e-14	-
CBG11770	III	CBG20198_chrII_7423016_7423309	II	0	0	0.3083	3.1255	0.0986	2.34e-09	CBG02905
CBG14489	X	CBG13264_chrIII_3889800_3890147	III	0	0	0.4577	3.1765	0.1441	1.3e-07	-
CBG05777	IV	CBG08039_chrI_random_681185_681583	I_random	0	0	0.5008	3.3287	0.1505	3.74e-10	CBG08039
CBG00431	IV	CBG14124_chrX_7941679_7942981	X	0	0	0.4808	3.3948	0.1416	2.14e-08	CBG14124	III
CBG00850	II	CBG02110_chrX_4434302_4435904	X	0	0	0.5381	3.4447	0.1562	1.16e-07	CBG02110	III
CBG07440	X	CBG01615_chrIV_10327228_10328898	IV	0	0	0.5468	3.5874	0.1524	2.86e-11	CBG01615	III
CBG08506	I	CBG09247_chrV_9411879_9413276	V	0	0	0.5253	3.9017	0.1346	6.08e-14	CBG09247	III
CBG16098	X	CBG00904_chrIII_11155927_11157274	III	1	0	0.3118	4.2111	0.074	0	-
red represent disbaled retrocopy have ωvalues significantly less than 0.5 compared to parental gene

## Sheet: C.elegans
parental-gene	chromosome	retro-copy	chromosome	frameshift	stopcodon	expression	dN	dS	dN/dS	P-value	chimeric gene	chimeric type	expression
W01D2.1	II	C54C6.1_III_3528629_3528901	III	0	0	d	0.0051	0	99	0.3768	M01F1.7		d
Y24D9A.2	IV	Y24D9A.2_X_58285_58665	X	1	0	e	0.0899	0.1058	0.8489	0.4591	-
F10D11.3	I	F10D11.3_IV_10111700_10112005	IV	0	1	non	0.0888	0.163	0.5449	0.8167	-
R06C7.6	I	R06C7.6_III_2969936_2970223	III	1	0	e	0.0681	0.1636	0.4163	0.771	-
C16A3.9	III	F52C6.13_II_1930198_1930752	II	1	0	d	0.0808	0.2341	0.345	0.075	-
F31D4.9	V	F31D4.9_I_6328124_6328306	I	0	0	e	0.1104	0.2985	0.3699	0.5858	-
BE10.5	III	BE10.5_II_12825480_12825764	II	0	0	e	0.2071	0.5509	0.3759	0.3398	-
ZK550.5	IV	F42G2.7_II_2418642_2419007	II	1	0	d	0.2425	0.5909	0.4105	0.9128	-
C30H6.4	IV	F40H6.5_III_6050929_6051240	III	0	0	e	1.0054	0.6047	1.6626	0.2753	F40H6.5	III
F45E1.6	III	F58A4.3_V_16041871_16042317	V	0	0	d	0.0458	0.6361	0.0719	1.12e-10	-
F54H12.6	III	Y41E3.10a_IV_15038884_15039333	IV	0	0	d	0.0567	0.7	0.081	1.244e-11	Y41E3.10a		d
F57B1.3	V	W03G11.1a_X_12104862_12105914	X	0	0	d	0.4161	0.9204	0.4521	0	-
F52E1.1	V	Y116A8C.17_X_14383172_14383786	X	0	0	d	0.32	1.2128	0.2639	1.887e-05	Y60A9.3		d
T14D7.3	II	C30A5.5_IV_12560845_12561150	IV	0	0	p	0.0653	1.2565	0.0519	1.192e-08	-
W05B10.1	V	W05B10.1_III_4058338_4058724	III	0	0	d	0.1088	1.2595	0.0864	1.31e-11	-
C46H11.9	I	C14C6.5_V_563935_564259	V	1	0	d	0.483	1.5344	0.3148	0.04314	C14C6.2		d
C09G12.8a	IV	F22E12.2_V_10462259_10462465	V	0	0	d	0.4187	1.634	0.2562	3.192e-05	F22E12.2		d
Y119D3B.14	III	F29C12.4_II_13117677_13118396	II	0	0	d	0.4978	1.7376	0.2865	7.838e-10	F29C12.4	III	d
ZC477.7	IV	Y47D3A.31_III_11156513_11157100	III	0	0	d	0.254	1.8056	0.1407	0	-
C25B8.3c	X	C25B8.3c_V_12003232_12004359	V	0	0	d	0.351	1.8343	0.1914	0.001689	-
C14C6.2	V	C14C6.2_I_5045100_5045372	I	0	0	d	0.5583	1.9682	0.2836	7.621e-08	C46H11.8		d
T13F2.12	IV	C01G10.14_I_13219100_13219447	I	0	0	d	0.2324	1.9798	0.1174	1.035e-13	-
Y32F6A.3	V	T15H9.6_II_11814890_11816491	II	0	0	d	0.3244	2.1186	0.1531	0	-
T01B11.4	IV	T27E9.1a_I_6730061_6730960	I	0	0	d	0.1184	2.2126	0.0535	0	-
C54H2.5	X	T02E1.7_I_8208822_8209205	I	0	0	d	0.4941	2.5395	0.1946	1.887e-05	-
ZK154.5	X	C30B5.1_II_6198907_6200295	II	0	0	d	0.2415	2.5887	0.0933	1.021e-08	C30B5.1		d
F21D12.1b	II	Y67A6A.2a_I_9843433_9844695	I	0	0	d	0.6985	2.727	0.2562	0.05034	Y67A6A.2a		d
4R79.2b	IV	C33D12.6_X_3055414_3056146	X	0	0	d	0.4758	2.7317	0.1742	4.424e-07	-
ZK1251.8	IV	F19D8.1_X_13818891_13819421	X	0	0	e	0.3848	2.7364	0.1406	3.188e-06	-
F26C11.2	II	D1007.1_I_4568966_4569301	I	0	0	d	0.3312	2.8882	0.1147	1.006e-05	D1007.1		d
C25G4.4	IV	C01B12.2_X_15881998_15882306	X	0	0	d	0.3939	3.015	0.1306	2.413e-10	F53H4.5	IV	d
W02H5.11	V	W02H5.11_III_2797838_2798116	III	0	0	e	0.6739	3.0324	0.2222	0.0005042	-
C27C12.2	X	Y38H8A.5_IV_2684784_2685074	IV	0	0	e	0.3715	3.0656	0.1212	3.012e-08	-
C34D4.12	IV	Y87G2A.6_I_13567439_13567849	I	0	0	d	0.4263	3.1299	0.1362	3.053e-14	-
C56A3.2	V	F58A3.5_IV_13250698_13251078	IV	0	0	d	0.2996	3.2285	0.0928	1.11e-16	-
C07A12.1a	X	Y66D12A.12_III_11561071_11561421	III	0	0	d	0.4155	3.2328	0.1285	2.1e-08	Y66D12A.12		d
C43E11.10	I	Y39A1A.12_III_10644665_10645324	III	0	0	d	0.5697	3.2964	0.1728	9.702e-09	Y39A1A.12		d
F16H9.1d	X	C05B5.7a_III_10015938_10016444	III	0	0	d	0.2343	3.3778	0.0694	0	C05B5.7a, C05B5.7b		d, d
Y50D7A.8	III	Y59C2A.3_II_2215531_2216139	II	0	0	d	0.3523	3.4442	0.1023	9.127e-11	-
K09A9.2	X	F11A5.3_V_16195659_16196267	V	0	0	d	0.4302	3.6127	0.1191	2.311e-12	F11A5.4	I	d
C24A8.4	X	F59A6.1_II_5026315_5027232	II	0	0	d	0.6057	3.7346	0.1622	1.011e-10	F59A6.1		d
C32E12.2	I	R08D7.6a_III_8977111_8978004	III	0	0	d	0.677	3.7443	0.1808	2.302e-09	-
W09C5.5	I	F42G10.2_V_16786209_16786970	V	0	0	d	0.3367	4.5083	0.0747	8.438e-14	T25E12.4a, T25E12.4c		d, d
red represent disbaled retrocopy have ωvalues significantly less than 0.5 compared to parental gene
d	definitely expressed
p	probably expressed
e	experimental evidence

## Sheet: C.japonica
chromosome	parental gene	retrocopy	frameshift	stopcodon	dN	dS	dN/dS	significance	chimeric gene
Cjap_Contig5	CJA03103	CJA08929_Cjap_Contig12_177414_177605	0	0	0.1018	0.1441	0.7066	0.625	-
Cjap_Contig515	CJA06514	CJA08363_Cjap_Contig3_131129_132240	1	0	0.388	4.1122	0.0944	1.11e-16	CJA08363
Cjap_Contig504	CJA06983	CJA21186_Cjap_Contig9_332791_333087	1	0	0.1421	0.1434	0.9912	0.0287	-
Cjap_Contig879	CJA08702	CJA08702_Cjap_Contig4_556884_557531	1	1	0.1812	1.7592	0.103	0	-
Cjap_Contig610	CJA13932	CJA17586_Cjap_Contig14_142264_142824	0	0	0.0239	0.0671	0.3552	0.555	CJA00400
Cjap_Contig5	CJA15921	CJA01252_Cjap_Contig1_423819_424164	1	0	0.1449	0.3543	0.409	0.175	-
Cjap_Contig497	CJA22471	CJA13814_Cjap_Contig1_143352_145094	0	0	0.1405	0.1983	0.7087	0.341	-
Cjap_Contig420	CJA26138	CJA02211_Cjap_Contig5_546934_548023	0	0	0.0701	3.4851	0.0201	0	CJA02211
Cjap_Contig107	CJA27224	CJA27224_Cjap_Contig2_210093_210262	1	1	0.0721	0.0167	4.3126	0.0785	-
red represent disbaled retrocopy have ωvalues significantly less than 0.5 compared to parental gene

## Sheet: C.remanei
chromosome	parental gene	retrocopy	frameshift	stopcodon	dN	dS	dN/dS	significance	chimeric gene	chimeric type
Crem_Contig48	CRE31176	CRE25636_Crem_Contig47_141190_145800	0	0	0.0078	0.033	0.2364	2.96e-05	CRE25636
Crem_Contig7	CRE25616	CRE25616_Crem_Contig38_458130_458393	0	0	0.0311	0.081	0.3844	0.833	-
Crem_Contig122	CRE09721	CRE28809_Crem_Contig44_503791_508785	0	1	0.0437	0.1067	0.4096	0.0447	-
Crem_Contig47	CRE25626	CRE01963_Crem_Contig1_405364_407878	1	0	0.0697	0.1192	0.5847	0.432	-
Crem_Contig126	CRE25774	CRE08946_Crem_Contig13_493649_494821	1	1	0.0783	0.1202	0.6512	0.303	CRE05473
Crem_Contig1123	CRE18326	CRE24858_Crem_Contig17_40140_40496	1	1	0.1051	0.1309	0.8028	0.207	-
Crem_Contig3190	CRE22270	CRE15576_Crem_Contig52_506539_506871	0	0	0.0891	0.1749	0.5096	0.967	-
Crem_Contig3852	CRE05376	CRE13111_Crem_Contig3_1852884_1853188	0	0	0.1257	0.175	0.7186	0.595	-
Crem_Contig21	CRE13365	CRE02054_Crem_Contig1_1144334_1144933	0	0	0.1528	0.2032	0.7517	0.544	-
Crem_Contig1091	CRE04431	CRE18326_Crem_Contig8_1178850_1179538	1	0	0.1788	0.2084	0.8579	0.118	-
Crem_Contig130	CRE03370	CRE30517_Crem_Contig4_614070_614294	1	0	0.1675	0.2598	0.6448	0.636	-
Crem_Contig12	CRE14905	CRE10229_Crem_Contig4_1287562_1287913	1	0	0.0307	0.3062	0.1002	4.15e-06	-
Crem_Contig141	CRE13656	CRE27718_Crem_Contig45_699454_699666	1	1	0.2285	0.3683	0.6205	0.677	-
Crem_Contig95	CRE07688	CRE10912_Crem_Contig18_671520_671717	0	0	0.3751	0.372	1.0084	0.0161	CRE10912
Crem_Contig108	CRE30266	CRE10229_Crem_Contig19_707951_709049	0	0	0.0069	0.4342	0.0159	4.17e-11	-
Crem_Contig8	CRE30870	CRE30870_Crem_Contig56_277120_277346	0	0	0.0365	0.4913	0.0743	0.00176	-
Crem_Contig334	CRE07070	CRE10543_Crem_Contig8_1241772_1242337	1	1	0.1959	0.5107	0.3835	0.18	-
Crem_Contig119	CRE29135	CRE17991_Crem_Contig30_691550_692164	0	0	0.2161	0.552	0.3915	0.0221	-
Crem_Contig181	CRE13728	CRE29986_Crem_Contig49_285952_286203	0	0	0.3145	0.6102	0.5153	1.12e-08	-
Crem_Contig53	CRE05905	CRE05905_Crem_Contig41_589249_589488	0	1	0.5638	0.6143	0.9176	0.101	-
Crem_Contig4	CRE28594	CRE28594_Crem_Contig2_2269699_2269938	1	0	0.7489	0.6951	1.0774	0.0828	-
Crem_Contig14	CRE06490	CRE06490_Crem_Contig55_81867_82469	1	1	0.3499	0.7135	0.4904	0.352	-
Crem_Contig105	CRE16931	CRE10238_Crem_Contig49_372556_372798	0	0	0.3483	0.7759	0.4488	3.33e-15	-
Crem_Contig130	CRE03376	CRE22790_Crem_Contig38_260032_260565	0	0	0.3152	0.8045	0.3918	0.00701	CRE22790
Crem_Contig29	CRE19692	CRE25119_Crem_Contig5_1943623_1944419	1	0	0.3205	0.8116	0.3949	2.43e-13	-
Crem_Contig407	CRE31552	CRE27392_Crem_Contig3_1695630_1696259	0	0	0.0396	0.8165	0.0485	0	-
Crem_Contig0	CRE00610	CRE27037_Crem_Contig5_703576_704700	0	0	0.3113	0.8821	0.3529	0.0386	CRE27039	II
Crem_Contig193	CRE21523	CRE09734_Crem_Contig3_1697045_1697458	0	0	0.0458	1.0029	0.0457	0	-
Crem_Contig10	CRE03033	CRE04688_Crem_Contig12_41007_43933	0	0	0.0116	1.1198	0.0103	1.13e-13	-
Crem_Contig323	CRE19535	CRE07288_Crem_Contig17_325572_325988	0	0	0.3843	1.1331	0.3391	4.13e-11	-
Crem_Contig26	CRE16047	CRE27037_Crem_Contig8_1830043_1831113	0	0	0.3365	1.4936	0.2253	0	-
Crem_Contig1	CRE01686	CRE28739_Crem_Contig44_573199_574254	0	0	0.2837	1.4982	0.1894	4.76e-14	CRE28739
Crem_Contig26	CRE16107	CRE23517_Crem_Contig37_447803_448573	1	0	0.609	1.704	0.3574	2.93e-08	-
Crem_Contig1	CRE01617	CRE01617_Crem_Contig3_683210_684009	1	0	0.2245	1.8098	0.124	0	CRE18491
Crem_Contig23	CRE14605	CRE23373_Crem_Contig37_459907_460856	1	0	0.5607	1.959	0.2862	0.000171	CRE23373
Crem_Contig2	CRE08645	CRE27037_Crem_Contig5_679394_680538	1	0	0.3727	2.2498	0.1656	2.67e-15	CRE27037
Crem_Contig51	CRE04081	CRE00680_Crem_Contig0_1887392_1887661	0	0	0.0212	2.6084	0.0081	0	-
Crem_Contig15	CRE07467	CRE03857_Crem_Contig11_382432_383012	0	0	0.2267	2.8003	0.081	2.51e-14	CRE03857	III
Crem_Contig34	CRE20757	CRE29818_Crem_Contig9_1281697_1282398	0	0	0.4123	2.9293	0.1408	3.6e-09	CRE29818
Crem_Contig59	CRE10400	CRE08255_Crem_Contig16_820608_821821	0	0	0.2914	2.9988	0.0972	6.69e-09	-
Crem_Contig76	CRE24119	CRE25227_Crem_Contig7_1268790_1269290	0	0	0.2236	3.34	0.0669	0	CRE25227	III
Crem_Contig10	CRE02929	CRE04541_Crem_Contig12_352833_353935	1	0	0.4974	3.9844	0.1248	4.44e-16	CRE04541	V
red represent disbaled retrocopy have ωvalues significantly less than 0.5 compared to parental gene
