# Supplementary material for: Evolutionary patterns of RNA-based gene duplicates in Caenorhabditis nematodes coincide with their genomic features
Source: BMC Res Notes. 2012 Aug 1;5:398. doi: 10.1186/1756-0500-5-398 (PMC3532220; doi:10.1186/1756-0500-5-398)
Supplement: Additional file 3 — Table S2. Distribution of retrocopies in other 4 Caenorhabditis nematodes. [file 1756-0500-5-398-S3.xls]

## Sheet: C.brenneri
C.brenneri	C.briggsae	C.elegans	C.japonica	C.remanei
CBN00175_Cbre_Contig1_533461_533989	-	-	-	-
CBN07313_Cbre_Contig39_490760_491140	+	-	+	+
CBN04865_Cbre_Contig24_1014865_1015134	+	+	+	+
CBN07996_Cbre_Contig14_180203_180465	-	-	-	-
CBN05240_Cbre_Contig25_463998_464607	-	-	-	-
CBN23054_Cbre_Contig35_335756_336728	-	-	-	-
CBN10980_Cbre_Contig1_2081362_2081706	-	-	-	-
CBN25061_Cbre_Contig65_231468_231962	+	+	+	+
CBN11816_Cbre_Contig29_397054_397543	-	-	-	-
CBN14531_Cbre_Contig35_98551_99294	+	+	+	+
CBN11990_Cbre_Contig60_351547_352080	+	-	-	-
CBN03746_Cbre_Contig15_911675_912502	-	-	+	+
CBN07345_Cbre_Contig61_143124_143282	-	-	-	-
CBN15724_Cbre_Contig16_421432_421896	-	-	-	-
CBN31940_Cbre_Contig97_75919_77097	+	+	+	+
CBN21780_Cbre_Contig4_1323294_1324835	-	-	-	-
CBN01345_Cbre_Contig22_907325_907651	+	+	+	+
CBN00912_Cbre_Contig6_200331_202350	-	-	-	-
CBN17516_Cbre_Contig71_520203_520490	-	-	-	-
CBN17652_Cbre_Contig55_584207_584520	-	-	-	-
CBN03719_Cbre_Contig35_219684_220040	+	-	+	+
CBN29063_Cbre_Contig136_141062_141786	+	+	+	-
CBN17970_Cbre_Contig34_465361_465975	-	-	-	-
CBN02541_Cbre_Contig24_628960_629433	+	+	+	+
CBN06372_Cbre_Contig29_651116_651478	-	-	-	-
CBN09006_Cbre_Contig29_366925_367053	-	-	-	-
CBN09207_Cbre_Contig19_201227_201679	+	-	+	+
CBN03478_Cbre_Contig12_906324_906992	+	+	+	+
CBN09297_Cbre_Contig1_604578_605498	-	-	-	-
CBN21004_Cbre_Contig1_945241_945849	-	-	+	-
CBN09306_Cbre_Contig2_2308960_2309334	+	+	+	+
CBN32432_Cbre_Contig25_1121026_1121713	+	+	-	+
CBN24089_Cbre_Contig61_360537_360959	-	-	-	-
CBN24206_Cbre_Contig11_844736_845500	-	-	-	-
CBN14666_Cbre_Contig54_392526_393133	-	-	-	-
CBN02707_Cbre_Contig2_543226_543504	+	-	-	+
CBN24836_Cbre_Contig87_329343_330120	-	-	-	-
CBN25986_Cbre_Contig3_430815_431222	+	+	+	+
CBN00141_Cbre_Contig6_119932_120339	+	+	+	+
CBN31863_Cbre_Contig55_271934_273082	-	-	-	-
CBN14876_Cbre_Contig10_237201_237602	-	-	-	-
CBN20993_Cbre_Contig51_222096_222439	+	+	+	+
CBN31940_Cbre_Contig33_1057497_1058546	+	+	+	+
red represent synteny

## Sheet: C.briggsae
C.briggsae	C.brenneri	C.elegans	C.japonica	C.remanei
CBG00180_chrII_13123610_13123930	-	-	-	-
CBG14124_chrX_7941679_7942981	+	+	+	+
CBG02110_chrX_4434302_4435904	+	-	-	-
CBG11791_chrUn_5262789_5263151	-	-	-	-
CBG03996_chrI_4440595_4440903	+	+	+	+
CBG00337_chrIV_6572745_6573019	+	+	+	+
CBG04454_chrIV_11455052_11455516	+	-	+	+
CBG14538_chrX_9931661_9932346	+	-	+	+
CBG08039_chrI_random_681185_681583	+	-	+	+
CBG19985_chrIV_8933427_8933767	+	+	+	+
CBG01615_chrIV_10327228_10328898	+	+	+	+
CBG10785_chrIV_14108421_14108741	+	+	+	+
CBG09761_chrIII_4252064_4252576	+	+	+	+
CBG00246_chrX_15004187_15004915	+	+	-	+
CBG09247_chrV_9411879_9413276	+	+	-	+
CBG08534_chrI_3310848_3311052	-	-	-	-
CBG19823_chrI_4533844_4534269	+	+	+	+
CBG21280_chrUn_6456801_6458465	-	-	-	-
CBG16681_chrIII_6633958_6635754	+	+	+	+
CBG20851_chrII_10915784_10917206	+	+	+	+
CBG11365_chrUn_6020739_6021011	-	-	-	-
CBG20198_chrII_7423016_7423309	+	+	+	+
CBG17997_chrII_9153992_9154513	+	+	+	+
CBG08633_chrV_5372978_5373217	+	+	+	+
CBG06208_chrIV_4915493_4916581	+	+	+	+
CBG13327_chrUn_2525240_2525401	-	-	-	-
CBG13459_chrUn_4793405_4793698	-	-	-	-
CBG09035_chrIII_2875075_2875914	-	-	-	+
CBG12754_chrI_8223624_8224489	+	+	+	+
CBG13264_chrIII_3889800_3890147	+	+	+	+
CBG14554_chrUn_1459157_1459705	-	-	-	+
CBG21979_chrII_1577840_1578139	+	+	+	+
CBG24810_chrUn_2113540_2114363	+	-	-	+
CBG00904_chrIII_11155927_11157274	-	-	-	-
CBG12936_chrV_15182684_15182950	+	-	+	+
CBG16680_chrI_5922230_5922602	-	-	-	-
CBG05841_chrI_3512381_3512795	+	+	+	+
CBG17155_chrIII_7267545_7267876	-	-	-	-
CBG22279_chrI_2620213_2620533	+	-	+	+
CBG20773_chrX_11126111_11126377	+	+	+	+
CBG20859_chrV_14559600_14559826	-	-	-	-
CBG25079_chrUn_4803989_4806130	+	-	-	-
CBG21703_chrUn_391747_391976	-	-	-	-
CBG10179_chrII_13038918_13039504	-	-	-	-
CBG22942_chrIV_1796706_1796981	+	+	-	+
CBG20917_chrIV_6285811_6285987	+	+	+	+
CBG23534_chrII_6110146_6110574	+	-	-	-
CBG28120_chrI_random_1391414_1391608	+	+	+	+
red represent synteny

## Sheet: C.elegans
C.elegans	C.brenneri	C.briggsae	C.japonica	C.remanei
BE10.5_II_12825480_12825764	-	-	-	-
C01B12.2_X_15881998_15882306	+	+	+	+
C01G10.14_I_13219100_13219447	+	+	+	+
C05B5.7a_III_10015938_10016444	+	+	+	+
C14C6.2_I_5045100_5045372	+	-	-	+
C14C6.5_V_563935_564259	+	-	-	-
C25B8.3c_V_12003232_12004359	+	+	+	+
C30A5.5_IV_12560845_12561150	-	-	-	-
C30B5.1_II_6198907_6200295	+	+	+	+
C33D12.6_X_3055414_3056146	+	+	+	+
C54C6.1_III_3528629_3528901	-	-	-	-
D1007.1_I_4568966_4569301	+	+	+	+
F10D11.3_IV_10111700_10112005	+	+	-	-
F11A5.3_V_16195659_16196267	+	-	+	+
F19D8.1_X_13818891_13819421	-	-	+	-
F22E12.2_V_10462259_10462465	+	-	-	+
F29C12.4_II_13117677_13118396	+	-	+	+
F31D4.9_I_6328124_6328306	-	-	-	-
F40H6.5_III_6050929_6051240	+	-	+	+
F42G10.2_V_16786209_16786970	+	-	+	+
F42G2.7_II_2418642_2419007	-	-	-	-
F52C6.13_II_1930198_1930752	-	-	-	-
F58A3.5_IV_13250698_13251078	+	+	+	+
F58A4.3_V_16041871_16042317	+	+	+	+
F59A6.1_II_5026315_5027232	-	-	-	-
R06C7.6_III_2969936_2970223	-	-	-	-
R08D7.6a_III_8977111_8978004	-	-	-	-
T02E1.7_I_8208822_8209205	+	-	-	+
T15H9.6_II_11814890_11816491	+	+	-	+
T27E9.1a_I_6730061_6730960	-	-	-	-
W02H5.11_III_2797838_2798116	-	-	-	-
W03G11.1a_X_12104862_12105914	+	+	+	+
W05B10.1_III_4058338_4058724	+	+	+	+
Y116A8C.17_X_14383172_14383786	+	-	+	+
Y24D9A.2_X_58285_58665	-	-	-	-
Y38H8A.5_IV_2684784_2685074	+	+	+	+
Y39A1A.12_III_10644665_10645324	+	+	+	+
Y41E3.10a_IV_15038884_15039333	+	+	-	+
Y47D3A.31_III_11156513_11157100	-	-	-	-
Y59C2A.3_II_2215531_2216139	+	-	-	-
Y66D12A.12_III_11561071_11561421	+	+	+	+
Y67A6A.2a_I_9843433_9844695	-	-	+	+
Y87G2A.6_I_13567439_13567849	+	+	+	+
red represent synteny

## Sheet: C.japonica
C.japonica	C.brenneri	C.briggsae	C.elegans	C.remanei
CJA08929_Cjap_Contig12_177414_177605	-	-	-	-
CJA08363_Cjap_Contig3_131129_132240	+	+	+	+
CJA21186_Cjap_Contig9_332791_333087	-	-	-	-
CJA08702_Cjap_Contig4_556884_557531	-	-	+	-
CJA17586_Cjap_Contig14_142264_142824	+	-	-	+
CJA01252_Cjap_Contig1_423819_424164	-	-	-	-
CJA13814_Cjap_Contig1_143352_145094	-	-	-	-
CJA02211_Cjap_Contig5_546934_548023	+	+	+	+
CJA27224_Cjap_Contig2_210093_210262	-	-	-	-
red represent synteny

## Sheet: C.remanei
C.remanei	C.brenneri	C.briggsae	C.elegans	C.japonica
CRE27037_Crem_Contig5_703576_704700	+	+	+	+
CRE01617_Crem_Contig3_683210_684009	-	-	-	-
CRE28739_Crem_Contig44_573199_574254	+	-	-	-
CRE04541_Crem_Contig12_352833_353935	+	+	+	+
CRE04688_Crem_Contig12_41007_43933	+	-	-	+
CRE30517_Crem_Contig4_614070_614294	-	-	-	-
CRE22790_Crem_Contig38_260032_260565	-	-	-	-
CRE00680_Crem_Contig0_1887392_1887661	+	+	+	+
CRE18326_Crem_Contig8_1178850_1179538	-	-	-	-
CRE13111_Crem_Contig3_1852884_1853188	-	-	-	-
CRE05905_Crem_Contig41_589249_589488	-	-	-	-
CRE06490_Crem_Contig55_81867_82469	-	-	-	-
CRE10543_Crem_Contig8_1241772_1242337	-	-	-	-
CRE03857_Crem_Contig11_382432_383012	+	+	+	+
CRE10912_Crem_Contig18_671520_671717	-	-	-	-
CRE27037_Crem_Contig5_679394_680538	+	+	+	+
CRE28809_Crem_Contig44_503791_508785	-	-	-	-
CRE08255_Crem_Contig16_820608_821821	+	+	+	+
CRE02054_Crem_Contig1_1144334_1144933	-	-	-	+
CRE27718_Crem_Contig45_699454_699666	-	-	-	+
CRE29986_Crem_Contig49_285952_286203	+	+	+	+
CRE23373_Crem_Contig37_459907_460856	-	-	-	-
CRE10229_Crem_Contig4_1287562_1287913	+	+	+	+
CRE27037_Crem_Contig8_1830043_1831113	+	+	+	+
CRE23517_Crem_Contig37_447803_448573	-	-	-	-
CRE10238_Crem_Contig49_372556_372798	+	+	+	+
CRE24858_Crem_Contig17_40140_40496	-	-	-	-
CRE07288_Crem_Contig17_325572_325988	+	+	+	+
CRE25119_Crem_Contig5_1943623_1944419	+	+	+	+
CRE25227_Crem_Contig7_1268790_1269290	+	+	+	+
CRE25616_Crem_Contig38_458130_458393	-	-	-	-
CRE01963_Crem_Contig1_405364_407878	-	+	-	-
CRE08946_Crem_Contig13_493649_494821	-	-	-	+
CRE28594_Crem_Contig2_2269699_2269938	-	-	-	-
CRE17991_Crem_Contig30_691550_692164	+	+	+	+
CRE10229_Crem_Contig19_707951_709049	+	+	+	+
CRE30870_Crem_Contig56_277120_277346	-	-	-	-
CRE25636_Crem_Contig47_141190_145800	+	-	-	-
CRE27392_Crem_Contig3_1695630_1696259	+	+	-	+
CRE29818_Crem_Contig9_1281697_1282398	-	-	-	-
CRE09734_Crem_Contig3_1697045_1697458	+	+	+	+
CRE15576_Crem_Contig52_506539_506871	-	-	-	-
red represent synteny
