# Supplementary material for: Evolutionary patterns of RNA-based gene duplicates in Caenorhabditis nematodes coincide with their genomic features
Source: BMC Res Notes. 2012 Aug 1;5:398. doi: 10.1186/1756-0500-5-398 (PMC3532220; doi:10.1186/1756-0500-5-398)
Supplement: Additional file 4 — Table S3. Distribution of chimeric genes in other 4 Caenorhabditis nematodes. [file 1756-0500-5-398-S4.xls]

## Sheet: C.brenneri
C.brenneri	C.briggsae	C.elegans	C.japonica	C.remanei
CBN14531	+	+	+	+
CBN14666	-	-	-	-
CBN20152	+	+	+	+
CBN21780	-	-	-	-
CBN03478	+	+	+	+
CBN00912	+	+	+	+

## Sheet: C.briggsae
C.briggsae	C.brenneri	C.elegans	C.japonica	C.remanei
CBG14124	+	+	+	+
CBG14538	+	+	+	+
CBG16681	+	+	+	+
CBG01615	+	+	+	+
CBG20851	+	+	+	+
CBG21280	-	-	+	+
CBG02110	+	+	+	+
CBG22279	+	+	+	+
CBG23720	+	+	+	+
CBG24024	-	-	-	-
CBG24255	-	-	-	-
CBG02905	-	-	-	-
CBG08039	+	+	+	+
CBG09247	+	+	+	+
CBG09761	+	+	+	+

## Sheet: C.elegans
C.elegants	C.brenneri	C.briggsae	C.japonica	C.remanei
C46H11.8	+	-	+	+
D1007.1	+	+	+	+
F11A5.4	-	-	-	-
F22E12.2	-	+	+	+
F29C12.4	+	+	+	+
F40H6.5	+	+	-	-
Y39A1A.12	+	+	+	+
F53H4.5	+	+	+	+
F59A6.1	+	+	+	+
Y41E3.10a	-	-	-	-
M01F1.7	+	+	+	+
T25E12.4a, T25E12.4c	+	+	+	+
Y60A9.3	-	-	-	-
Y66D12A.12	+	+	+	+
Y67A6A.2a	+	+	+	+
C05B5.7a, C05B5.7b	+	+	+	+
C14C6.2	+	+	-	+
C30B5.1	+	+	+	+

## Sheet: C.japonica
C.japonica	C.brenneri	C.briggsae	C.elegans	C.remanei
CJA00400	-	-	-	-
CJA02211	+	+	+	+
CJA08363	+	+	+	+

## Sheet: C.remanei
C.remanei	C.brenneri	C.briggsae	C.elegans	C.japonica
CRE10912	-	-	-	-
CRE18491	-	-	-	-
CRE22790	-	-	-	-
CRE23373	+	-	+	-
CRE25227	+	+	+	+
CRE25636	-	-	-	-
CRE27037	+	+	+	+
CRE27039	+	+	+	+
CRE28739	+	+	+	+
CRE29818	-	+	+	+
CRE03857	+	+	+	+
CRE04541	+	-	+	+
CRE05473	-	-	-	-
